# Supplementary material for: Clinical and ultrasound characteristics of pediatric lateral neck masses
Source: PLoS One. 2021 May 12;16(5):e0251563. doi: 10.1371/journal.pone.0251563 (PMC8115835; doi:10.1371/journal.pone.0251563)
Supplement: S1 Table — (XLSX) [file pone.0251563.s001.xlsx]

## Sheet: Sheet1
Patient	Lateral neck anomalies -branchial cleft cyst-1, Bronchogenic cyst-2, Lymphatic malformations-3, Dermoid cyst-4, pilomatrixoma-5, venous malformation-6, Hodgkin lymphoma-7, Burkitt lymphoma-8, neuroblastoma-9, T lymphoma-10, Rhabdomyosarcoma-11, ganglioneuroma-12, Langerhans cell histiocytosis-13, lipoblastoma-14, Neurofibromatosis-15,, ganglioneuroblastoma-17, Reactive or Granulomatous lymphadeni…	Congenital anomalies-1, Acquired anomalies-2	Female-1, Male-2	Age at the time of the operation	US diagnosis Correct-0, Incorrect-1, Undetermined -2	NEW LOCALIZATION, Upper half of the sternocleidomastoid (SCM) muscle region -1, Lower half of the SCM muscle region -2, Region behind SCM muscle-3	PREVIOUS LOCALIZATION, On a junction of upper and middle third of SCM muscle-1, On a junction of middle and lower third of SCM muscle-2, Behind SCM muscle -3, Parotid region -4, Supraclavicular region -5	Neck side left-1, right-2, both sides-3	Consistency of neck mass- Soft-1, Hard-2, Moderately hard -3	US apperance of neck mass - Non-solid -1, Solid - 2	Symptoms -1, Asymptomatic-2	WBC, CRP Normal-1, Outside referent values -2	Duration of periods between the onset of the lateral neck mass and the operation, 1- < 4 weeks, 2- 4-8 weeks, 3- >8 weeks
1	1	1	1	136	0	1	1	2	3	2	2	1	1
2	1	1	1	150	0	1	1	1	3	2	2	1	1
3	1	1	1	182	1	1	1	2	2	2	2	1	1
4	1	1	1	66	1	1	1	2	2	2	2	1	1
5	1	1	1	195	0	1	1	2	2	2	1	1	3
6	1	1	1	168	2	1	1	1	1	2	1	1	2
7	1	1	1	145	0	1	1	2	3	2	2	1	3
8	1	1	1	133	0	1	1	1	3	2	2	1	1
9	1	1	2	111	1	1	1	2	2	2	1	2	1
10	1	1	2	120	0	1	1	1	1	1	2	1	1
11	1	1	1	10.5	1	1	1	2	1	2	2	1	1
12	1	1	2	182	1	1	1	1	3	2	2	1	1
13	1	1	1	207	0	1	1	2	3	2	2	1	3
14	1	1	1	148	2	1	1	1	1	2	2	1	1
15	1	1	1	55	0	1	1	2	1	2	2	1	2
16	1	1	1	125	1	1	1	1	3	2	1	2	1
17	1	1	1	182	1	1	1	2	3	2	1	1	3
18	1	1	2	214	1	1	1	1	2	2	2	2	1
19	1	1	2	156	0	1	1	2	3	2	2	1	3
20	1	1	2	156	0	2	2	1	2	2	2	1	3
21	1	1	1	210	0	1	1	2	2	2	1	2	1
22	1	1	1	168	0	1	1	1	3	2	2	1	2
23	1	1	2	108	0	1	1	2	2	2	2	1	2
24	2	1	1	122	2	1	1	1	1	2	2	1	3
25	1	1	1	204	2	1	1	1	2	2	1	1	1
26	1	1	1	208	2	1	1	1	3	2	2	1	1
27	3	1	1	72	0	1	4	2	1	1	2	1	1
28	3	1	2	78	0	1	1	2	1	1	1	1	1
29	3	1	2	1.5	0	3	5	2	1	2	2	1	1
30	3	1	1	50	0	1	4	2	1	1	2	1	3
31	12	1	2	60	2	2	2	2	3	1	2	1	3
32	3	1	2	152	0	1	4	1	1	1	1	1	2
33	3	1	2	16	0	3	3	2	1	1	2	1	1
34	3	1	2	48	2	1	4	1	1	1	2	1	1
35	3	1	2	2	0	1	1	2	1	2	2	1	1
36	3	1	1	5	0	3	5	2	1	1	1	1	3
37	3	1	2	73	0	1	4	2	1	1	2	1	1
38	3	1	1	18	0	1	4	1	1	1	1	1	1
39	3	1	1	74	0	3	3	1	1	1	2	1	3
40	3	1	2	7	0	1	1	2	1	1	2	1	1
41	3	1	2	2.5	0	3	5	2	1	1	1	2	1
42	3	1	2	144	0	1	1	1	1	1	2	1	3
43	3	1	2	66	0	1	1	1	1	1	2	1	2
44	3	1	1	5	0	1	4	2	1	1	2	1	1
45	3	1	2	38	0	1	4	1	1	1	2	1	1
46	3	1	2	74	0	3	5	1	1	1	2	1	1
47	3	1	2	68	0	3	5	1	1	1	1	2	3
48	3	1	1	128	0	3	5	1	1	1	2	1	3
49	3	1	2	115	1	1	4	1	3	2	1	1	3
50	3	1	2	122	0	3	3	1	1	1	1	1	3
51	3	1	1	68	0	3	5	2	1	2	1	1	2
52	3	1	2	19	0	3	5	2	1	1	2	1	2
53	3	1	2	17	2	1	4	1	1	2	2	2	3
54	3	1	1	25	0	2	2	1	1	1	2	1	3
55	3	1	1	116	2	3	3	1	1	2	1	1	1
56	3	1	2	2.5	0	1	4	1	1	1	2	1	3
57	3	1	2	2	0	3	3	1	1	2	2	1	1
58	3	1	1	5	0	2	2	1	1	1	2	1	3
59	3	1	1	8	0	1	4	1	1	2	2	1	1
60	3	1	2	116	0	1	4	2	1	2	2	1	3
61	3	1	2	5.5	0	3	5	1	1	1	2	1	1
62	3	1	2	72	2	1	4	2	1	1	2	1	1
63	3	1	2	50	0	1	4	1	1	2	2	1	3
64	3	1	2	1	0	1	4	2	1	1	2	1	2
65	3	1	2	2.5	0	1	4	2	1	1	2	1	1
66	3	1	1	98	0	3	5	2	1	2	2	1	3
67	3	1	2	15	0	3	5	1	1	1	1	1	3
68	3	1	1	1	0	1	4	1	1	1	2	1	1
69	3	1	1	3	0	3	3	1	1	1	2	1	2
70	3	1	2	125	0	1	4	2	1	1	2	1	3
71	3	1	1	148	2	3	5	1	1	1	1	1	1
72	3	1	1	1	1	1	4	2	1	1	2	1	1
73	3	1	1	13	1	1	4	1	1	1	2	1	1
74	3	1	2	38	0	3	3	2	1	1	2	1	2
75	3	1	2	156	0	3	5	2	1	2	2	2	1
76	3	1	1	90	2	1	4	2	1	1	1	1	1
77	3	1	1	26	0	3	5	2	3	1	1	2	2
78	3	1	2	13	0	3	3	2	1	1	1	1	3
79	3	1	2	132	0	3	5	2	2	2	2	1	2
80	3	1	2	8	0	1	4	2	1	1	1	1	2
81	3	1	2	18	1	2	2	2	1	1	2	1	1
82	3	1	1	18	0	1	4	1	1	1	2	1	3
83	3	1	2	106	0	3	5	1	1	1	2	1	3
84	3	1	2	26	0	3	3	2	1	1	2	1	3
85	3	1	2	46	0	3	5	2	1	1	2	1	3
86	3	1	1	194	0	3	3	2	1	1	2	1	2
87	3	1	2	136	1	1	4	2	1	1	2	1	2
88	3	1	1	3	0	1	4	1	1	1	2	1	3
89	3	1	1	40	0	1	4	3	1	2	2	1	1
90	3	1	1	18	0	1	4	1	1	1	2	1	3
91	3	1	1	25	0	1	4	2	1	1	2	1	3
92	3	1	1	44	0	3	3	2	1	1	2	1	1
93	3	1	1	49	1	3	3	1	1	1	2	2	1
94	3	1	2	45	0	3	3	2	1	2	1	1	3
95	3	1	2	149	0	3	3	1	1	1	2	1	3
96	3	1	2	0.5	0	1	4	1	1	1	2	1	1
97	3	1	1	32	0	1	4	1	1	2	2	1	1
98	3	1	1	21	0	1	4	1	1	1	1	1	1
99	3	1	1	3.5	0	1	4	1	1	1	2	2	1
100	3	1	1	42	0	1	4	1	1	1	2	1	3
101	3	1	1	52	0	3	3	1	1	1	1	1	3
102	3	1	2	158	0	3	5	1	1	1	2	1	2
103	3	1	2	30	0	3	3	1	1	1	2	1	1
104	3	1	2	37	0	1	4	1	1	1	2	1	3
105	3	1	1	6	0	2	2	1	1	1	2	1	1
106	3	1	2	168	1	2	2	2	1	1	2	1	3
107	4	1	1	144	0	3	5	1	3	2	2	1	3
108	3	1	1	172	0	3	3	2	1	1	2	1	1
109	4	1	2	214	0	2	2	1	3	2	2	1	3
110	4	1	1	90	2	3	5	2	3	2	2	1	1
111	4	1	1	216	2	2	2	1	2	2	2	1	2
112	4	1	2	25	0	2	2	1	2	2	2	1	1
113	5	2	1	38	0	3	3	1	2	2	2	1	3
114	5	2	1	109	0	2	2	1	2	2	2	1	3
115	4	1	1	73	0	3	5	1	2	2	2	1	3
116	5	2	1	146	0	2	2	1	2	2	2	1	3
117	4	1	1	19	2	3	5	1	3	2	2	1	3
118	4	1	2	306	0	3	3	1	2	2	2	1	3
119	4	1	1	158	0	2	2	1	2	2	2	1	3
120	4	1	2	44	0	3	5	1	2	2	2	1	1
121	1	1	2	82	2	2	2	1	2	2	2	1	3
122	4	1	1	25	1	2	2	1	2	2	2	1	2
123	4	1	2	38	2	2	2	1	2	2	2	1	1
124	4	1	2	40	0	3	5	2	2	2	2	1	3
125	18	2	1	180	0	1	1	1	3	2	1	1	3
126	18	2	2	99	0	3	3	1	3	2	1	1	1
127	18	2	1	180	0	3	3	1	3	2	1	1	2
128	6	1	1	100	0	2	2	3	1	1	2	1	3
129	18	2	1	6	0	3	5	2	3	2	2	1	1
130	6	1	2	160	0	3	3	2	3	1	2	1	3
131	5	2	1	85	0	3	3	1	2	2	2	1	3
132	6	1	1	82	1	2	2	2	1	1	2	1	1
133	18	2	2	108	0	1	1	1	2	2	1	1	3
134	5	2	2	75	0	2	2	1	2	2	2	1	3
135	18	2	2	192	0	2	2	2	2	2	1	1	3
136	18	2	2	168	0	3	5	1	2	2	1	1	1
137	18	2	2	204	0	2	2	2	2	2	1	1	3
138	5	2	1	9	0	1	4	1	2	2	2	1	2
139	18	2	1	180	0	1	1	3	2	2	1	1	3
140	5	2	1	85	0	3	3	1	2	2	2	1	1
141	6	1	1	3	0	2	2	1	1	1	2	1	1
142	5	2	1	84	0	3	3	2	2	2	1	1	2
143	6	1	2	201	2	3	3	1	1	1	2	1	1
144	5	2	1	66	0	2	2	2	2	2	2	1	1
145	7	2	2	50	0	3	3	2	2	2	2	1	3
146	8	2	2	95	0	1	4	3	2	2	2	1	1
147	8	2	2	70	0	1	4	1	2	2	1	1	1
148	7	2	2	150	0	3	5	2	2	2	1	1	1
149	18	2	2	40	0	2	2	2	3	2	2	1	3
150	18	2	1	96	0	1	1	2	3	2	1	1	3
151	18	2	2	168	0	1	4	2	3	2	2	1	1
152	7	2	1	72	0	3	5	1	2	2	1	1	2
153	11	2	2	26	0	3	3	2	3	2	1	1	2
154	19	2	1	73	0	1	4	1	3	2	2	1	3
155	10	2	2	152	0	3	5	3	2	2	1	1	1
156	7	2	2	208	0	3	3	1	3	2	2	1	1
157	15	1	2	60	0	1	4	2	1	2	2	1	1
158	8	2	2	100	0	3	5	1	3	2	1	1	1
159	7	2	2	130	0	3	5	1	2	2	1	1	1
160	13	2	2	24	2	1	4	2	1	2	1	2	2
161	18	2	1	25	0	3	5	2	2	2	2	1	2
162	7	2	1	132	0	3	5	1	2	2	1	1	1
163	18	2	1	180	0	3	5	2	2	2	2	1	2
164	18	2	1	180	0	2	2	1	2	2	1	1	1
165	7	2	2	150	0	3	5	1	2	2	1	1	2
166	11	2	2	10	0	3	5	1	2	2	2	1	2
167	18	2	1	158	0	3	3	2	3	2	1	1	2
168	7	2	1	206	0	3	5	2	2	2	2	2	1
169	7	2	2	182	0	3	5	3	2	2	1	2	1
170	7	2	2	197	0	3	5	3	2	1	1	2	1
171	7	2	2	111	0	3	5	1	2	2	1	1	1
172	7	2	1	205	0	3	5	3	2	2	1	1	2
173	7	2	1	211	0	2	2	3	2	2	1	1	3
174	7	2	1	209	0	3	5	1	2	2	2	1	1
175	9	1	2	9	0	1	4	1	2	2	1	1	1
176	11	1	1	29	0	1	1	1	2	2	2	1	2
177	5	2	1	75	0	2	2	1	2	2	2	1	3
178	5	2	1	62	0	1	1	2	2	2	2	1	3
179	5	2	1	84	0	2	2	2	2	2	2	1	3
180	5	2	1	28	0	3	3	2	2	2	2	1	2
181	5	2	2	180	0	3	5	2	2	2	2	1	3
182	5	2	2	74	0	3	3	1	2	2	2	1	2
183	18	2	2	132	0	1	1	1	3	2	1	1	2
184	18	2	1	13	0	3	3	1	3	2	1	1	3
185	18	2	2	99	0	1	1	1	3	2	1	1	2
186	5	2	1	58	0	1	1	1	3	2	2	1	2
187	18	2	1	168	0	1	1	1	3	2	1	1	3
188	5	2	1	62	0	2	2	2	2	2	2	1	3
189	18	2	2	216	0	2	2	1	3	2	1	1	3
190	18	2	1	204	0	3	3	2	2	2	1	1	1
191	5	2	1	144	0	1	4	2	2	2	2	1	2
192	5	2	2	48	0	3	3	2	2	2	2	1	2
193	18	2	1	38	0	2	2	2	3	2	1	1	1
194	5	2	1	144	0	2	2	2	2	2	2	1	1
195	18	2	2	180	0	3	3	2	3	2	1	1	1
196	5	2	1	13	0	2	2	2	2	2	2	1	2
197	18	2	1	76	0	1	1	2	3	2	1	1	2
198	5	2	1	96	0	1	1	2	2	2	2	1	1
199	18	2	2	204	0	3	5	1	3	2	1	1	2
200	18	2	2	38	0	3	3	2	3	2	1	1	3
201	18	2	1	168	0	2	2	1	3	2	1	1	1
202	8	2	1	144	0	3	5	1	2	2	1	1	1
203	18	2	2	4	0	3	5	1	3	2	2	1	1
204	18	2	1	58	0	1	1	2	3	2	1	1	1
205	18	2	1	18	0	3	3	2	2	2	2	1	2
206	7	2	1	170	0	3	5	2	2	2	1	1	2
207	18	2	2	148	0	1	1	2	2	2	1	1	1
208	7	2	2	208	0	3	5	1	2	2	1	1	2
209	7	2	2	108	0	3	3	1	3	2	2	1	2
210	18	2	1	180	0	3	5	1	3	2	2	1	3
211	7	2	2	160	0	3	5	2	2	2	2	1	1
212	18	2	1	192	0	1	4	1	3	2	2	1	3
213	18	2	2	50	0	1	1	1	2	2	1	1	2
214	18	2	2	168	0	3	5	1	1	2	2	1	1
215	18	2	1	99	0	1	1	2	2	2	1	1	3
216	18	2	1	26	0	3	5	1	3	2	2	1	2
217	18	2	2	168	0	2	2	2	2	2	1	1	2
218	8	2	2	126	0	2	2	1	2	2	1	1	1
219	18	2	2	66	0	3	5	1	2	2	1	1	2
220	18	2	2	24	0	3	5	1	3	2	2	1	2
221	18	2	2	61	0	3	3	2	2	2	2	1	3
222	18	2	2	96	0	1	1	1	2	2	1	1	2
223	18	2	1	38	0	1	1	2	3	2	1	1	1
224	18	2	2	208	0	3	3	1	3	2	1	1	2
225	18	2	1	132	0	3	3	2	3	2	1	1	3
226	18	2	2	62	0	1	1	2	3	2	1	1	2
227	18	2	2	75	0	3	5	1	3	2	1	1	3
228	18	2	1	72	0	3	3	1	2	2	1	1	2
229	18	2	1	111	0	1	1	2	3	2	2	1	1
230	7	2	1	105	0	3	5	3	2	2	2	2	2
231	7	2	1	182	0	3	5	2	2	2	1	1	1
232	18	2	1	148	0	1	4	2	2	2	1	1	2
233	18	2	2	12	0	3	5	1	2	2	2	1	1
234	10	2	2	108	0	3	5	3	2	2	1	1	2
235	7	2	2	192	0	1	1	2	2	2	1	1	3
236	18	2	2	96	0	1	1	1	3	2	1	1	3
237	18	2	1	204	0	3	3	2	2	2	2	1	2
238	7	2	1	206	0	3	3	2	2	2	2	1	1
239	12	1	2	100	0	2	2	1	3	2	2	1	3
240	3	1	2	0.7	0	1	4	1	1	1	2	1	2
241	13	2	2	4	2	3	5	2	1	2	1	1	1
242	13	2	1	60	2	1	4	1	1	2	2	1	3
243	7	2	2	180	0	3	5	1	2	2	2	1	1
244	7	2	1	192	0	3	5	2	2	2	1	1	3
245	14	2	1	54	2	3	5	2	2	2	1	1	3
246	17	1	2	8	2	2	2	2	2	2	1	1	2
247	18	2	2	48	0	3	5	2	2	2	1	1	2
248	5	2	2	136	0	1	1	2	2	2	2	1	3
249	15	1	1	45	0	1	4	2	1	2	2	1	3
250	19	2	1	168	1	1	4	1	3	2	1	1	3
